# Supplementary material for: The Effects of Compensatory Scanning Training on Mobility in Patients with Homonymous Visual Field Defects: Further Support, Predictive Variables and Follow-Up
Source: PLoS One. 2016 Dec 9;11(12):e0166310. doi: 10.1371/journal.pone.0166310 (PMC5147814; doi:10.1371/journal.pone.0166310)
Supplement: S1 File — (XLSX) [file pone.0166310.s001.xlsx]

## Sheet: DATA
HVFD (1) or HealthyControl (0)	sex (0=male, 1=female)	age	TimeSinceLesion (months)	Etiology (1=infarction, 2=hemorrhage, 3=tumor resection, 4=TBI, 5=other)	SideHVFD (0=left, 1=right)	TypeVFD (0=quadrantanopia, 1=hemianopia)	FFS_pre	FFS_post	VOD_pre	VOS_pre	VOD_post	VOS_post	contrastsens_pre	contrastsens_post	education (Verhage)	TMT-A	TMT-B	TMT-BAindex	Complex Figure of Rey (score on copy task)	MMSE	HADS total score	NLV	15WT total IR	15WT total DR	DigitSpan forward pre	DigitSpan backward pre	VFQ_total_pre	VFQ_total_post	VFQ_total_FU	IMQ_pre	IMQ_post	IMQ_FU	CVD_pre	CVD_post	CVD_FU	Obst_DsScore_pre	Obst_PPWStovEmptyDS_DS_pre	Obst_contact_DS_tot_pre	Obst_DsScore_post	Obst_PPWStovEmptyDS_DS_post	Obst_contact_DS_tot_post	TT7_RTblind_pre	TT7_RTseeing_pre	TT7_RTblind_post	TT7_RTseeing_post	TT7_RTmed_pre	TT7_RTmed_post	TT7_SDLP_pre	TT7_SDLP_post
0	1	58													5					29																0.8	69.77	1	0.8	69.77	1					805.3	805.3	41.5	41.5
0	1	55													5					29																1	59.09	0	1	59.09	0					903.5	903.5	47.5	47.5
0	0	64													7					29																0.71	67.44	0	0.71	67.44	0					953.3	953.3	45	45
0	1	62													7					27																1	69.44	0	1	69.44	0					911.5	911.5	45	45
0	0	65													7					30																0.75	51.79	0	0.75	51.79	0					771.5	771.5	44	44
0	1	69													6					30																1	45.76	1	1	45.76	1					1019	1019	43	43
0	1	30													5					28																1	61.36	0	1	61.36	0					763	763	39.5	39.5
0	1	43													6					30																0.83	64.29	0	0.83	64.29	0					968.5	968.5	49.5	49.5
0	1	44													6					25																1	58.7	0	1	58.7	0					937.5	937.5	42.5	42.5
0	1	76													6					30																1	54.17	2	1	54.17	2					1152	1152	43.5	43.5
0	1	65													6					29																0.83	68.18	1	0.83	68.18	1					970	970	45	45
0	0	70													6					29																0.6	47.37	1	0.6	47.37	1					1061.8	1061.8	60	60
0	1	30													6					26																1	65.79	0	1	65.79	0					904	904	42	42
0	0	35													6					30																0.8	63.16	0	0.8	63.16	0					713.3	713.3	49	49
0	1	42													5					29																0.57	46.03	0	0.57	46.03	0					1036.5	1036.5	54	54
0	1	54													5					28																0.8	64	1	0.8	64	1					802.5	802.5	51.5	51.5
0	1	54													5					27																1	62.22	1	1	62.22	1					1020.3	1020.3	42	42
0	1	42													5					29																0.6	61.36	0	0.6	61.36	0					814.3	814.3	46	46
0	0	73													4					28																0.57	47.89	2	0.57	47.89	2					936.5	936.5	55.5	55.5
0	1	72													4					25																1	60.98	0	1	60.98	0					1070	1070	57.5	57.5
0	1	58													5					30																1	53.19	0	1	53.19	0					1285.8	1285.8	37	37
0	0	42													5					26																0.57	45.9	1	0.57	45.9	1					829	829	37	37
0	1	59													6					29																0.75	53.66	1	0.75	53.66	1					1251.5	1251.5	35	35
0	1	44													5					30																0	57.97	0	0	57.97	0					903.5	903.5	47	47
0	0	28													5					30																0.6	50	0	0.6	50	0					786.5	786.5	54	54
1	0	39	15.4	2	0	1	52	51	1.2	0.95	1.15	0.76	2	2	5	107	288	2.7		29		79	52	10	4		72.79	83.42	85.3	1.71	1.83	1.56	0.56	0.31	0.35				0.29	50.75	0	1582.5	797.8	1060.5	787.75	1110.5	871	48	43
1	0	55	22.4	1	1	1	48	50	0.95	1.2	1.05	0.76	1.58	2	7	113	169	1.5	35	28	11	82	32	4	5		62.46	65.33	53.07	3.46	2.74	3.09	0.69	0.54	0.59				0.63	40.91	1	1401.5	937	1450	1036.5	1234.3	1360	49.5	56.5
1	1	64	19	1	0	0	60	67	0.95	0.95	0.76	0.95	2	2	5	51	65	1.3	36	28	6	84	48	13	6		73.9	69.43	71.52	1.83	1.71	1.71	0.43	0.48	0.41	1	38.67	0	0.67	50.85	0	1922.3	1202	1004.5	988.25	1467.3	1004.5	37.5	33.5
1	0	65	10.7	1	0	0	59	64	1.15	0.95	1	0.95	2	2	5	42	105	2.5	32	29	2	71	35	8	5		81.78	77.54	73.86	2.86	1.94	2.93	0.3	0.4	0.34	0.8	40.62	2	0.78	45.57	2	1565	1176.5	2010	987	1392	1203	48	56.5
1	0	51	9.5	1	0	1	64	65	0.76	1	1.05	1.05	2	2	4	39	137	3.5	35	28	27	64	39	6	5		50.87	66.97	58.14	3.6	2.66	2.23	0.52	0.41	0.4	0.44	39.42	1	0.88	37.76	0	1325	860.5	1287	750.25	1020.5	1069.5	62	59
1	0	57	8.3	1	0	1	53	53	0.76	1.38	0.91	1	2	2	5	75	135	1.8	32	28	4	68	29	3	5		73.52	68.45	63.03	2.47	1.91	2.7	0.58	0.37	0.44	0.43	36.99	2	0.5	46.38	0	1434.3	902.8	1273	796.5	1000	853.8	60	52.5
1	0	56	10.7	1	0	1	62	64	0.95	0.72	1.1	1.2	2	2	6	65	100	1.5	33	28	4	84	51	11	5		63.22	65.23	81.89	2.92	2.67	2.11	0.58	0.38	0.34	1	59.52	3	1	48.33	1	1492	780.5	880	723.5	1045.5	755.5	38	43
1	1	27	11.1	2	0	1	55	53	0.58	0.72	0.69	0.72	2	2	5	61	131	2.1	34	29	6	54	60	14	5	5	41.82	54.05	64.58	2.89	1.81	1.51	0.6	0.33	0.41	0.67	53.03	0	0.8	53.7	0	1714.8	921	1566.5	952.25	1061	1102.3	46.5	40.5
1	1	42	23	1	0	1	50	53	1.45	1.45	1.58	1.15	2	2	5	32	75	2.3	36	29	14	90	50	11	6		50.42	51.25	73.94	3.06	2.94	1.81	0.41	0.45	0.3	0.67	33.07	2	0.29	42.35	1	1782.5	1277	1367	943.75	1334	1095.3	43	65
1	0	74	12.3	1	1	1	73	61	0.72	0.83	0.76	0.69	2	2	6	60	66	1.1	36	30	6	97	31	5	7	6	87.39	87.95		1.57	1.57		0.24	0.29		0.5	54.55	0	0.25	43.94	0	1143.75	1152.5	936.75	971	1077	962	59	64.5
1	1	63	9.6	1	0	1	49	48	0.91	1.26	1.15	1.05	2	2	4	59	83	1.4	34	26	19	84	32	4	8	6	49.51	70.91	63.64	2.91	2.5	2.47	0.44	0.38	0.29	0	43.02	2	0	56.94	1	1797.5	1119.5	1218	953.25	1359	1037	43.5	46
1	0	60	8.7	1	0	1	53	55	0.66	0.79	0.69	0.66	2	2	5	73	195	2.7	33	28	6	68	37	7	4	4	65.34	66.7	84.09	1.53	1.86	1.63	0.28	0.34	0.24	0.83	47.83	1	0.88	45.78	1	1447.5	1052.8	1126.75	1185	1259.3	1201	60	67.5
1	0	52	18.4	1	0	0	51	59	0.79	0.66	0.91	0.83	2	2	4	54	190	3.5	36	29	5	58	34	6	5	3	75.61	64.55	82.54	2.03	1.91	1.51	0.42	0.36	0.23	0.8	60.78	3	0.8	66.67	0	876.25	761.5	1183.5	710	833.8	911	60	67
1	1	71	10.3	1	1	1	58	56	1.26	1.32	1.26	1.05	2	2	4	50	126	2.5	35	27	8	76	33	6	4	4	59.21	71.54	73.58	3.31	2.2	2.6	0.43	0.49	0.22	0.56	34.51	2	0.89	36.54	1	1822.5	1475.5	1269	1152.75	1517	1293	38
1	1	65	30.1	4	1	1	51	51	0.72	0.72	0.72	0.79	1.86	1.86	7	37	210	5.7	36	26	4		20	1	5	3	81.46	80.5	84.5	3.2	1.97	2.58	0.68	0.39	0.46	0.5	58.33	2	1	53.85	0	1198.3	1037	1370.5	1074.25	1177.3	1265.3	52.5	67.5
1	1	54	21.1	1	0	1	76	81	1.15	1.38	1.05	1.05	2	2	5	48	92	1.9	36	29	16	79	52	10	5	6	46.02	68.52	81.86	3.6	2.2	1.54	0.66	0.41	0.34	0.67	54.41	0	0.6	57.89	0	788.5	863.5	1220	995.25	863.8	1127.8	31	27.5
1	0	70	64.3	1	0	1	52	51	1	0.72	1.05	0.79	2	1.86	6	129	195	1.5	28	29	14	69	32	7	5	5	39.54	78.96	69.04	3.29	1.62	2.62	0.68	0.12	0.33	0.78	53.41	2	0.88	51.11	0	2806.5	1591.75	1442.5	1401.5	2087.5	1492.3	41	48.5
1	0	68	30.2	1	0	0	79	87	0.76	1.1	0.58	1.05	1.86	1.86	7	44	88	2	34	30	0	91	51	10	7	7	90.42	90.08	92.65	1.32	1.44	1.12	0.08	0.08	0.16	0.5	40	0	0.4	40	0	1347.5	910.5	1223.25	969	1055.5	1078.5	64	53.5
1	0	71	17.1	1	0	1	68	60	0.95	0.87	0.91	0.95	2	1.86	6	77	80	1	34	27	8	81	36	7	5	4	73.9	62.84		1.88	2.5		0.27	0.47		1	45.16	3	0.86	44.78	3	1616	888.75	1549.5	773	1144	1012	45.5	33
1	1	54	33.7	1	0	0	69	63	0.91	1.1	1	1.26	2	2	6	39	70	1.8	36	29	24	84	50	11	7	6	38.75	60.68	66.93	2.89	2.56	2.69	0.58	0.46	0.59	0.67	42.68	1	0.83	55.93	0	1682	1127.5	971.25	1027.5	1309	1072.3	42	42
1	0	34	11	1	1	1	56	55	0.76	1.05	0.79	0.95	2	2	6	88	169	1.9	36	30	20	80	38	7	6	3	37.92	37.84	33.98	3.06	2.82	2.74	0.47	0.51	0.63	0.67	42.11	0	0.5	46.97	0	1019	1003.75	1160.75	1059.75	1085.5	1225.5	42.5	41
1	0	56	4.7	1	0	1	57	57	1.15	1.32	1.15	1.32	2	2	6	61	85	1.4	34	29	8	86	38	9	6	4	64.71	63.21	60.58	2.51	3.14	2.78	0.56	0.66	0.53	0.33	34.07	0	0.67	32.05	0	1978.3	920.5			1127.3		49
1	0	37	9.8	1	1	1	52	52	1.26	1.26	1.05	1.26	2	2	5	62	71	1.1	35	30	4	84	49	12	5	5	68.03	74.55	74.73	1.86	2.57	2.31	0.51	0.46	0.46	0.6	47.06	1	0.67	41.94	1	1310.75	951.5	1441.5	919.25	1084.5	955	63	49
1	0	62	16.3	1	0	1	57	63	0.95	1	0.79	0.95	2	2	5	34	63	1.9	35	28	8	80	45	8	8	7	68.64	71.1	92.88	1.86	1.86	2.31	0.3	0.39	0.36	1	41.89	1	0.71	55.56	0	1315	926	1218.5	855.5	1099	1019.8	47	60
1	0	46	40.9	1	0	1	61	72	1.51	1.1	1.51	1.15	2	2	4	45	123	2.7	33	28	9	65	33	8	5	4	67.71	78.04	80.76	2.37	1.77	2.23	0.48	0.31	0.35	0.25	61.22	0	0.6	57.14	0	1632	839.5	1517	813.75	1144.3	1104	44.5	38
1	0	72	15.8	1	0	1	57	51	1.05	0.46	1.1	0.46	1.43	1.29	5	237	325	1.4	24	28	12	66	47	12	7	3	57.88	64.28	68.64	3.28	2.29	3.17	0.54	0.47	0.47	0.2	50.59	5	0.38	40	4	3666.5	1475	2641	1358.25	1789.5	1765	68	62.5
1	1	37	122.2	4	1	1	54	57	0.4	0.58	0.44	0.55	2	2	6	52	77	1.5	30.5	27	20	86	25	2	6	6	48.22	72.77	81.82	3.76	1.77	1.74	0.65	0.18	0.26	1	52.08	0	1	55.32	0	1118.8	1179.3	1174.75	902.75	1184	1037.5	48	54
1	1	56	9.4	1	1	1	52	53	1.26	1.05	0.87	1	2	2	5	52	156	3	30	29	9	64	36	8	4	3	61.71	65.92	77.04	2.76	2.32	1.76	0.61	0.21	0.38	0	62.22	0	0	61.7	0	1623.25	1334	1202.5	1459	1442.3	1459.3	39.5	43.5
1	0	54	108.8	1	1	1	44	41	0.6	0.6	1	0.66	1.43	1.43	7	31	57	1.8	36	30	20	90	42	9	7	6	45.64	77.92	79.89	3.81	2.92	2.31	0.69	0.56	0.41	1	51.67	4	1	59.26	0	1872.5	1308.75	2046.5	1928.75	1358.3	1896	53	52.5
1	0	46	24.3	5	0	0	66	62	0.95	1.32	0.79	1.2	2	2	6	34	103	3	34	28	10	82	55	12	8	5	88.83	92.99	85.72	1.33	1.19	1.78	0.33	0.29	0.29	0	60	4	0	48.33	1	1119	946.3	1349.5	1120.5	1037	1211.3	41	40
1	0	63	14.8	1	1	1	58	51	0.46	1.26	0.33	1.1	1.43	1.72	5	82	130	1.6	33.5	25	2	72	27	3	6	3	70.23	88.75	82.65	1.77	1.38	2.18	0.31	0.15	0.35	0.6	43.86	1	0.67	41.27	2	1373.8	1068.3			1252.3		55
1	0	50	7.9	1	0	1	62	58	1.15	1.26	1	1.26	2	2	5	51	90	1.8	32	30	7	79	36	8	4	4	71.92	68.13	79.13	2.15	1.44	2.11	0.36	0.26	0.46	0.83	44.44	4	0.88	49.21	2	1648.8	1037	1385	1161.75	1252	1294.3	44.5	44.5
1	1	47	70.9	1	0	1	75	63	0.91	1.05	0.79	0.87	2	1.86	6	89	213	2.4	29	27	21	82	48	11	5	5	52.42	42.61	56.33	2.67	2.62	2.61	0.6	0.28	0.69	0.7	31.37	2	0.86	38.18	2			1740.75	1028.75		1359.8		50.5
1	1	46	9.9	5	0	1	64	61	1.26	0.87	1.15	1.26	2	2	6	56	94	1.7	36	30	10	88	43	5	5	6	59.36	80.21	80.15	3.09	1.83	1.94	0.54	0.39	0.38	1	76.74	2	1	76.74	0	1144.5	862	863.5	801.75	921.5	795.8	40.5	46
1	0	60	7.5	1	0	1	49	49	1.15	0.76	1.15	0.91	2	2	5	45	98	2.2	32	30	8	94	43	10	5	5	56.55	60.72	58.6	2.4	2	2.54	0.39	0.3	0.63	0.78	57.53	3	0.71	58.75	1	1251.5	963	1309.75	951.75	946	1144.3	36	40.5
1	0	57	23.4	1	0	0	70	67	1.15	1.32	1.05	1.15	2	2	5	55	70	1.3	36	28	1	73	45	10	6	4	78.67	77.67	89.24	2.11	1.97	1.78	0.5	0.38	0.28	1	57.78	0	1	57.5	0	1921.8	1266.5	920.25	952.5	1640.3	920.8	55.5	45
1	1	45	32.5	5	0	1	63	65	0.91	0.76	0.87	0.76	2	2	5	49	83	1.7	29.5	28	6	77	31	5	6	4	68.5	74.63	76.29	2.43	1.91	1.63	0.56	0.46	0.56	0.22	30.56	8	0.67	43.68	1	1185	1012.5			1061.3		44.5
1	0	58	10.8	1	1	1	65	66	0.76	0.95	0.95	1.26	1.86	2	6	50	125	2.5	33	29	10	70	26	1	5	3	48.11	69.05	77.77	3.14	2.67	3.28	0.59	0.45	0.48	0.83	53.06	0	1	56.25	1	1259.8	921	1351.75	904	1058.8	1119.8	67.5	55.5
1	0	61	17	5	0	1	48	49	0.55	0.69	0.35	0.55	2	2	5	65	96	1.5	32	30	6	90	53	14	6	7	68.3	76.67	92.54	2.62	1.79	1.62	0.15	0.18	0.15	0.56	29.75	5	0.43	41.46	2	1761	1151	1788	1001.5	1387.8	1175	70.5	60.5
1	1	52	18.9	5	0	0	74	77	0.69	0.79	0.69	0.76	1.86	1.86	6	45	69	1.5	34	29	8	79	61	14	5	3	64.47	69.58	82	2.11	1.67	1.72	0.5	0.39	0.24	1	49.02	1	1	50	0	953.75	863.75	896	863.5	920.8	921	25	43.5
1	0	62	6.4	1	0	0	72	68	0.87	0.95	0.79	1.05	2	2	5	28	47	1.7	36	29		90	27	6	6	7	76.52	78.67	88.33	1.69	1.97	1.64	0.35	0.39	0.25	0.8	45.45	4	0.75	60.34	3	1186	855.5	1451	1003	1003.5	1143.5	39	38
1	1	58	6	2	1	0	80	62	1.32	1	1.05	1.26	2	2	4	44	75	1.7	36	28	4	69	50	13	5	7	79.66	88.07	86.78	1.74	1.31	1.39	0.19	0.13	0.18	0.8	61.54	0	0.8	71.11	0	1364	1233.3	1448	1496.5	1326.8	1339.5	45.5	61
1	0	51	17.7	1	0	1	65	68	1.38	0.95	1.38	1.45	2	2	6	48	69	1.4	35	29	5	94	41	5	7	7	77.65	79.36	90.04	1.86	1.44	1.75	0.24	0.21	0.13	0	55.81	0	0	53.33	0	1333	846	1285	852.5	969	912.8	46	50.5
1	0	58	6.9	1	1	1	58	55	0.58	0.83	0.87	0.91	1.58	2	6	65	122	1.9	35	29	3	81	36	2	5	4	59.17	65.08	73.96	3.06	3	2.23	0.51	0.53	0.54	0.67	44.83	2	0.67	54.55	0	1383.5	1120.5	1326	1011.5	1219	1111	46.5	45
1	0	70	11.3	1	1	1	55	60	0.69	0.6	0.72	0.6	2	1.72	5	41	140	3.4	33	29	7	72	29	4	5	3	78.37	73.64	74.7	1.6	1.49	1.37	0.21	0.38	0.24	0.71	49.12	2	0.86	45.16	2	2112.5	1003.8	1442	1013.25	1749	1201	33	37
[truncated: 58 more columns]

## Sheet: VARIABLES
VARIABLE	EXPLANATION
HVFD (1) or HealthyControl (0)	HVFD=patients with homonymous visual field defects
sex (0=male, 1=female)
age
TimeSinceLesion (months)
Etiology (1=infarction, 2=hemorrhage, 3=tumor resection, 4=TBI, 5=other)
SideHVFD (0=left, 1=right)
TypeVFD (0=quadrantanopia, 1=hemianopia)
FFS_pre	Functional Field Score at Tpre (expressed in points; see text for definition)
FFS_post	Functional Field Score at Tpost (expressed in points; see text for definition)
VOD_pre	Visual acuity right eye (Snellen)
VOS_pre	Visual acuity left eye (Snellen)
VOD_post
VOS_post
contrastsens_pre	peak contrast sensitivity (logarithm score on Gecko Test, see reference in text)
contrastsens_post
education (Verhage)	level of education according to classification of Verhage (range 1-7, higher value means higher level of education; see reference in text)
TMT-A	Trailmaking Test: time part A
TMT-B	Trailmaking Test: time part B
TMT-BAindex	Trailmaking Test: B/A-index
Complex Figure of Rey (score on copy task)
MMSE	Mini Mental State Examination
HADS total score	Hospital Anxiety and Depression Scale (total score)
NLV	Nederlandse Leestest voor Volwassenen (ruwe score)
15WT total IR	15 Word Test: total number correct responses immediate recall
15WT total DR	15 Word Test: number correct responses delayed recall
DigitSpan forward pre	Digit Span (WAIS): maximum amount of numbers repeated correctly - forward
DigitSpan backward pre	Digit Span (WAIS): maximum amount of numbers repeated correctly - backward
VFQ_total_pre	total score on Visual Functioning Questionnaire (NEI-VFQ-25) at Tpre
VFQ_total_post	total score on Visual Functioning Questionnaire (NEI-VFQ-25) at Tpost
VFQ_total_FU	total score on Visual Functioning Questionnaire (NEI-VFQ-25) at Follow Up
IMQ_pre	total score on Independent Mobility Questionnaire
IMQ_post
IMQ_FU
CVD_pre	total score on Cerebral Visual Disorders questionnaire
CVD_post
CVD_FU
Obst_DsScore_pre	proportion (range 0-1) correct answers on digit span test while walking through corridor filled with obstacles
Obst_PPWStovEmptyDS_DS_pre	percentage preferred walking speed (PPWS) as calculated by dividing the walking speed in the obstacle course with digit span test by the walking speed in the obstacle free corridor with digit span test
Obst_contact_DS_tot_pre	number of contacts with obstacles during walking through the corridor filled with obstacles while simultaneously performing the digit span test
Obst_DsScore_post
Obst_PPWStovEmptyDS_DS_post
Obst_contact_DS_tot_post
TT7_RTblind_pre	average reaction time to stimuli in the blind periphery in the dual task condition of the tracking task
TT7_RTseeing_pre	average reaction time to stimuli in the seeing periphery in the dual task condition of the tracking task
TT7_RTblind_post
TT7_RTseeing_post
TT7_RTmed_pre	average reaction time to stimuli in the periphery in the dual task condition of the tracking task
TT7_RTmed_post
TT7_SDLP_pre	standard deviation of lateral position in the dual task condition of the tracking task
TT7_SDLP_post
TT7_omm_tot_pre	number of omissions of peripheral stimuli in the single task condition of the tracking task
TT7_omm_tot_post
TT7_errors_tot_pre	number of incorrect responses to peripheral stimuli in the single task condition of the tracking task
TT7_errors_tot_post
TT7_RT_Diffblindseeing_pre
TT7_RT_Diffblindseeing_post	difference in reaction times between stimuli on the blind and seeing side in the dual task condition of the tracking task
TT_RT7tov5_med_pre
TT_RT7tov5_med_post	dual-to-single-task-ratio (DSR) as calculated by dividing the mean reaction time to peripheral stimuli in the dual task condition by the mean reaction time in the single task condition
TT_RT7tov5_blind_pre
TT_RT7tov5_blind_post	dual-to-single-task-ratio (DSR) as calculated by dividing the mean reaction time to stimuli in the blind periphery in the dual task condition by the mean reaction time to stimuli in the blind periphery in the single task condition
TT_RT7tov5_seeing_pre
TT_RT7tov5_seeing_post	dual-to-single-task-ratio (DSR) as calculated by dividing the mean reaction time to stimuli in the seeing periphery in the dual task condition by the mean reaction time to stimuli in the seeing periphery in the single task condition
Radner_logRAD_pre	minimal readable text size on Radner reading chart (expressed in LogRad units)
Radner_logRAD_post
Radner_wpm_mean_3_7_pre	average reading speed (words per minute) on lines 3 to 7 of Radner reading chart
Radner_wpm_mean_3_7_post
Text_wpm_pre	reading speed (words per minute) at standardized reading text
Text_correct_pre	number of correct answers (range 0-2) after reading the standardized reading text
Text_wpm_post
Text_correct_post
Dots_RT_totAll_pre	average reaction time on dot counting test
Dots_RT_fewAll_pre	average reaction time on trials with few dots of the dot counting test
Dots_RT_manyAll_pre	average reaction time on trials with many dots of the dot counting test
Dots_RT_totAll_post
Dots_RT_fewAll_post
Dots_RT_manyAll_post
Dots_propgoed_tot_pre	proportion of correct answers on the dot counting test
Dots_propgoed_few_pre	proportion of correct answers on trials with few dots of the dot counting test
Dots_propgoed_many_pre	proportion of correct answers on trials with many dots of the dot counting test
Dots_propgoed_tot_post
Dots_propgoed_few_post
Dots_propgoed_many_post
HazardPerc_TotErrors_pre	number of incorrect responses on the hazard perception test
HazardPerc_TotErrors_post
HazardPercErrorscore_pre	adapted error rate as calculated by the amount of incorrect responses, with very risky responses (“no intervention” when the correct response is “braking”) and very cautious responses (‘braking” when the correct response is “no intervention”) counting as two errors
HazardPercErrorscore_post
HazardPercRisicoindex_pre	risk-index : the proportion of risky answers (risk-index = (2*very risky responses + risky responses) / adapted error rate)
HazardPercRisicoindex_post
TO_Errors_pre	number of incorrect responses on the parallel search test
TO_omm_Total_pre	number of omissions on the parallel search test (participant answered that no target was present, while a target was present)
TO_Errors_post
TO_omm_Total_post
TO_RT_TargetAll_pre	average reaction time for trials with a target of the parallel search test
TO_RT_NoTargetAll_pre	average reaction time for trials without a target of the parallel search test
TO_RT_TotalAll_pre	average reaction time for all trials of the parallel search test
TO_RT_TargetAll_post
TO_RT_NoTargetAll_post
TO_RT_TotalAll_post
CG_Errors_pre	number of incorrect responses on the serial search test
CG_omm_Total_pre	number of omissions on the serial search test (participant answered that no target was present, while a target was present)
CG_Errors_post
CG_omm_Total_post
CG_RT_TargetAll_pre	average reaction time for trials with a target of the serial search test
CG_RT_NoTargetAll_pre	average reaction time for trials without a target of the serial search test
CG_RT_TotalAll_pre	average reaction time for all trials of the serial search test
CG_RT_TargetAll_post
CG_RT_NoTargetAll_post
CG_RT_TotalAll_post
